# Supplementary material for: Biased belief updating and suboptimal choice in foraging decisions
Source: Nat Commun. 2020 Jul 9;11:3417. doi: 10.1038/s41467-020-16964-5 (PMC7347922; doi:10.1038/s41467-020-16964-5)
Supplement: Supplementary file 4 — Source Data [file 41467_2020_16964_MOESM4_ESM.xlsx]

## Sheet: Figure 2a
Figure 2a
		best		intermediate		worst
		rich	poor	rich	poor	rich	poor
	means	0.993	0.964	0.433	0.707	0.087	0.032
	sem	0.002	0.008	0.039	0.039	0.019	0.005

## Sheet: Figure 2b
Figure 2b
		best		intermediate		worst
		rich	poor	rich	poor	rich	poor
	means	0.988	0.978	0.43	0.723	0.143	0.059
	sem	0.004	0.007	0.049	0.044	0.031	0.015

## Sheet: Figure 2c
Figure 2c
		option (trial t-1)
		best	intermediate	worst
	means	0.471	0.532	0.586
	sem	0.016	0.009	0.014

## Sheet: Figure 2d
Figure 2d
		option (trial t-1)
		best	intermediate	worst
	means	0.48	0.545	0.594
	sem	0.019	0.014	0.018

## Sheet: Figure 3a
3a
		data		simulations: Symmetric Model		simulations: Asymmetric Model
		richpoor	poorrich	richpoor	poorrich	richpoor	poorrich
	means	0.051	0.176	0.1131	0.1085	0.0359	0.1817
	sem	0.026	0.026	0.00075976	0.00075834	0.00081055	0.00073698

## Sheet: Figure 3b
3b
		data		simulations: Symmetric Model		simulations: Asymmetric Model
		richpoor	poorrich	richpoor	poorrich	richpoor	poorrich
	means	0.056	0.179	0.118	0.1154	0.011	0.1841
	sem	0.048	0.036	0.00076447	0.00078537	0.00075928	0.0006908

## Sheet: Figure 3c
Figure 3c
		Model Scores (LOOcv)
		Asymmetric	Symmetric
	means	70.105	96.218
	sem	4.191	3.341

## Sheet: Figure 3d
Figure 3d
		Model Scores (LOOcv)
		Asymmetric	Symmetric
	means	50.766	64.888
	sem	2.557	2.536

## Sheet: Figure 4a
Figure 4a
		richpoor		poorrich
		Rich	Poor	Rich	Poor
	means	18.828	17.216	18.155	10.273
	sem	3.389	2.876	1.502	0.658

## Sheet: Figure 4b
4b
		data
		richpoor	poorrich
	means	0.121	0.163
	sem	0.04	0.037

[truncated: 10 more sheets: SuppFigure1a, SuppFigure1b, SuppFigure1c, SuppFigure1d, SuppFigure2, SuppFigure3, SuppFigure4a, SuppFigure4b, Table 1, SuppTable 1]
